# Supplementary material for: Lasting DNA Damage and Aberrant DNA Repair Gene Expression Profile Are Associated with Post-Chronic Cadmium Exposure in Human Bronchial Epithelial Cells
Source: Cells. 2019 Aug 6;8(8):842. doi: 10.3390/cells8080842 (PMC6721754; doi:10.3390/cells8080842)
Supplement: Supplementary file 1 [file cells-08-00842-s001.zip]

Archive with 1 entries (1 files):
- cells-548050-SI.pdf
